# Supplementary material for: Sex Differences in the Behavioural Aspects of the Cuprizone-Induced Demyelination Model in Mice
Source: Brain Sci. 2022 Dec 8;12(12):1687. doi: 10.3390/brainsci12121687 (PMC9775311; doi:10.3390/brainsci12121687)
Supplement: Supplementary file 1 [file brainsci-12-01687-s001.zip]

Archive with 1 entries (1 files):
- brainsci-2033319-supplementary.pdf
